# Supplementary material for: Targeting USP11 regulation by a novel lithium-organic coordination compound improves neuropathologies and cognitive functions in Alzheimer transgenic mice
Source: EMBO Mol Med. 2024 Oct 11;16(11):2856–81. doi: 10.1038/s44321-024-00146-7 (PMC11555261; doi:10.1038/s44321-024-00146-7)
Supplement: Supplementary file 3 — Source data Fig. 1 [file 44321_2024_146_MOESM3_ESM.zip]

Archive with 92 entries (84 files):
- Fig. 1/
- __MACOSX/._Fig. 1
- Fig. 1/Fig. 1A/
- __MACOSX/Fig. 1/._Fig. 1A
- Fig. 1/Fig. 1F/
- __MACOSX/Fig. 1/._Fig. 1F
- Fig. 1/Fig. 1H/
- __MACOSX/Fig. 1/._Fig. 1H
- Fig. 1/Fig. 1J/
- __MACOSX/Fig. 1/._Fig. 1J
- Fig. 1/Fig. 1C/
- __MACOSX/Fig. 1/._Fig. 1C
- Fig. 1/Fig. 1E/
- __MACOSX/Fig. 1/._Fig. 1E
- Fig. 1/Fig. 1K/
- __MACOSX/Fig. 1/._Fig. 1K
- Fig. 1/Fig. 1 pptx.pdf
- __MACOSX/Fig. 1/._Fig. 1 pptx.pdf
- Fig. 1/Fig. 1A/Fig. 1A-GAPDH.tif
- __MACOSX/Fig. 1/Fig. 1A/._Fig. 1A-GAPDH.tif
- Fig. 1/Fig. 1A/Fig. 2A-USP11.tif
- __MACOSX/Fig. 1/Fig. 1A/._Fig. 2A-USP11.tif
- Fig. 1/Fig. 1A/Fig. 1A-total-tau.tif
- __MACOSX/Fig. 1/Fig. 1A/._Fig. 1A-total-tau.tif
- Fig. 1/Fig. 1F/Fig. 1F-GAPDH.tif
- __MACOSX/Fig. 1/Fig. 1F/._Fig. 1F-GAPDH.tif
- Fig. 1/Fig. 1F/Fig. 1F-tau.tif
- __MACOSX/Fig. 1/Fig. 1F/._Fig. 1F-tau.tif
- Fig. 1/Fig. 1H/Fig. 1H-tau.tif
- __MACOSX/Fig. 1/Fig. 1H/._Fig. 1H-tau.tif
- Fig. 1/Fig. 1H/Fig. 1H-USP11.tif
- __MACOSX/Fig. 1/Fig. 1H/._Fig. 1H-USP11.tif
- Fig. 1/Fig. 1H/Fig. 1H-GAPDH.tif
- __MACOSX/Fig. 1/Fig. 1H/._Fig. 1H-GAPDH.tif
- Fig. 1/Fig. 1J/Fig. 1J-USP11-GAPDH-Time.tif
- __MACOSX/Fig. 1/Fig. 1J/._Fig. 1J-USP11-GAPDH-Time.tif
- Fig. 1/Fig. 1J/Fig. 1J-p-tau231-Time.tif
- __MACOSX/Fig. 1/Fig. 1J/._Fig. 1J-p-tau231-Time.tif
- Fig. 1/Fig. 1J/Fig. 1J-p-tau-181-GAPDH-Time.tif
- __MACOSX/Fig. 1/Fig. 1J/._Fig. 1J-p-tau-181-GAPDH-Time.tif
- Fig. 1/Fig. 1J/Fig. 1J-USP11-Time.tif
- __MACOSX/Fig. 1/Fig. 1J/._Fig. 1J-USP11-Time.tif
- Fig. 1/Fig. 1J/Fig. 1J-p-tau-181-Time.tif
- __MACOSX/Fig. 1/Fig. 1J/._Fig. 1J-p-tau-181-Time.tif
- Fig. 1/Fig. 1J/Fig. 1J-total-tau-GAPDH-Time.tif
- __MACOSX/Fig. 1/Fig. 1J/._Fig. 1J-total-tau-GAPDH-Time.tif
- Fig. 1/Fig. 1J/Fig. 1J-p-tau396-GAPDH-Time.tif
- __MACOSX/Fig. 1/Fig. 1J/._Fig. 1J-p-tau396-GAPDH-Time.tif
- Fig. 1/Fig. 1J/Fig. 1J-total-tau-Time.tif
- __MACOSX/Fig. 1/Fig. 1J/._Fig. 1J-total-tau-Time.tif
- Fig. 1/Fig. 1J/Fig. 1J-p-tau396-Time.tif
- __MACOSX/Fig. 1/Fig. 1J/._Fig. 1J-p-tau396-Time.tif
- Fig. 1/Fig. 1J/Fig. 1J-p-tau231-GAPDH-Time.tif
- __MACOSX/Fig. 1/Fig. 1J/._Fig. 1J-p-tau231-GAPDH-Time.tif
- Fig. 1/Fig. 1J/Fig. 1J-p-tau202-205-Time.tif
- __MACOSX/Fig. 1/Fig. 1J/._Fig. 1J-p-tau202-205-Time.tif
- Fig. 1/Fig. 1J/Fig. 1J-p-tau202-205-GAPDHTime.tif
- __MACOSX/Fig. 1/Fig. 1J/._Fig. 1J-p-tau202-205-GAPDHTime.tif
- Fig. 1/Fig. 1C/Fig. 1C-total-tau.tif
- __MACOSX/Fig. 1/Fig. 1C/._Fig. 1C-total-tau.tif
- Fig. 1/Fig. 1C/Fig. 1C-GAPDH.tif
- __MACOSX/Fig. 1/Fig. 1C/._Fig. 1C-GAPDH.tif
- Fig. 1/Fig. 1C/Fig. 2C-USP11.tif
- __MACOSX/Fig. 1/Fig. 1C/._Fig. 2C-USP11.tif
- Fig. 1/Fig. 1E/Fig. 2E-USP11.tif
- __MACOSX/Fig. 1/Fig. 1E/._Fig. 2E-USP11.tif
- Fig. 1/Fig. 1E/Fig. 1E-tau.tif
- __MACOSX/Fig. 1/Fig. 1E/._Fig. 1E-tau.tif
- Fig. 1/Fig. 1K/Fig. 1K-total-tau-concentration.tif
- __MACOSX/Fig. 1/Fig. 1K/._Fig. 1K-total-tau-concentration.tif
- Fig. 1/Fig. 1K/Fig. 1K-total-tau-GAPDH-concentration.tif
- __MACOSX/Fig. 1/Fig. 1K/._Fig. 1K-total-tau-GAPDH-concentration.tif
- Fig. 1/Fig. 1K/Fig. 1K-USP11-GAPDH-concentration.tif
- __MACOSX/Fig. 1/Fig. 1K/._Fig. 1K-USP11-GAPDH-concentration.tif
- Fig. 1/Fig. 1K/Fig. 1K-USP11-concentration.tif
- __MACOSX/Fig. 1/Fig. 1K/._Fig. 1K-USP11-concentration.tif
- Fig. 1/Fig. 1K/Fig. 1K-ptau396-concentration.tif
- __MACOSX/Fig. 1/Fig. 1K/._Fig. 1K-ptau396-concentration.tif
- Fig. 1/Fig. 1K/Fig. 1K-ptau231-GAPDH-concentration.tif
- __MACOSX/Fig. 1/Fig. 1K/._Fig. 1K-ptau231-GAPDH-concentration.tif
- Fig. 1/Fig. 1K/Fig. 1K-ptau181-GAPDH-concentration.tif
- __MACOSX/Fig. 1/Fig. 1K/._Fig. 1K-ptau181-GAPDH-concentration.tif
- Fig. 1/Fig. 1K/Fig. 1K-ptau202-205-concentration.tif
- __MACOSX/Fig. 1/Fig. 1K/._Fig. 1K-ptau202-205-concentration.tif
- Fig. 1/Fig. 1K/Fig. 1K-ptau231-concentration.tif
- __MACOSX/Fig. 1/Fig. 1K/._Fig. 1K-ptau231-concentration.tif
- Fig. 1/Fig. 1K/Fig. 1K-ptau202-205-GAPDH-concentration.tif
- __MACOSX/Fig. 1/Fig. 1K/._Fig. 1K-ptau202-205-GAPDH-concentration.tif
- Fig. 1/Fig. 1K/Fig. 1K-ptau181-concentration.tif
- __MACOSX/Fig. 1/Fig. 1K/._Fig. 1K-ptau181-concentration.tif
- Fig. 1/Fig. 1K/Fig. 1K-ptau396-GAPDH-concentration.tif
- __MACOSX/Fig. 1/Fig. 1K/._Fig. 1K-ptau396-GAPDH-concentration.tif
