# Supplementary material for: Targeting USP11 regulation by a novel lithium-organic coordination compound improves neuropathologies and cognitive functions in Alzheimer transgenic mice
Source: EMBO Mol Med. 2024 Oct 11;16(11):2856–81. doi: 10.1038/s44321-024-00146-7 (PMC11555261; doi:10.1038/s44321-024-00146-7)
Supplement: Supplementary file 4 — Source data Fig. 2 [file 44321_2024_146_MOESM4_ESM.zip]

Archive with 46 entries (40 files):
- Fig. 2/
- __MACOSX/._Fig. 2
- Fig. 2/Fig. 2F/
- __MACOSX/Fig. 2/._Fig. 2F
- Fig. 2/Fig. 2A/
- __MACOSX/Fig. 2/._Fig. 2A
- Fig. 2/Fig2.pdf
- __MACOSX/Fig. 2/._Fig2.pdf
- Fig. 2/Fig. 2G/
- __MACOSX/Fig. 2/._Fig. 2G
- Fig. 2/Fig. 2B/
- __MACOSX/Fig. 2/._Fig. 2B
- Fig. 2/Fig. 2D/
- __MACOSX/Fig. 2/._Fig. 2D
- Fig. 2/Fig. 2F/Fig. 2F-USP11-solution.tif
- __MACOSX/Fig. 2/Fig. 2F/._Fig. 2F-USP11-solution.tif
- Fig. 2/Fig. 2F/Fig. 2F-GAPDH-solution.tif
- __MACOSX/Fig. 2/Fig. 2F/._Fig. 2F-GAPDH-solution.tif
- Fig. 2/Fig. 2F/Fig. 2F-GAPDH-Insolution.tif
- __MACOSX/Fig. 2/Fig. 2F/._Fig. 2F-GAPDH-Insolution.tif
- Fig. 2/Fig. 2F/Fig. 2F-USP11-Insolution.tif
- __MACOSX/Fig. 2/Fig. 2F/._Fig. 2F-USP11-Insolution.tif
- Fig. 2/Fig. 2A/Fig. 2A-USP11.tif
- __MACOSX/Fig. 2/Fig. 2A/._Fig. 2A-USP11.tif
- Fig. 2/Fig. 2A/Fig. 2A-GAPDH.tif
- __MACOSX/Fig. 2/Fig. 2A/._Fig. 2A-GAPDH.tif
- Fig. 2/Fig. 2G/Fig. 2G-3xTg-mice-ddH2O-cortex.tif
- __MACOSX/Fig. 2/Fig. 2G/._Fig. 2G-3xTg-mice-ddH2O-cortex.tif
- Fig. 2/Fig. 2G/Fig. 2G-3xTg-mice-ddH2O-CA3.tif
- __MACOSX/Fig. 2/Fig. 2G/._Fig. 2G-3xTg-mice-ddH2O-CA3.tif
- Fig. 2/Fig. 2G/Fig. 2G-3xTg-mice-IsoLiPro-cortex.tif
- __MACOSX/Fig. 2/Fig. 2G/._Fig. 2G-3xTg-mice-IsoLiPro-cortex.tif
- Fig. 2/Fig. 2G/Fig. 2G-3xTg-mice-IsoLiPro-CA3.tif
- __MACOSX/Fig. 2/Fig. 2G/._Fig. 2G-3xTg-mice-IsoLiPro-CA3.tif
- Fig. 2/Fig. 2B/Fig. 2B-USP11-concentration.tif
- __MACOSX/Fig. 2/Fig. 2B/._Fig. 2B-USP11-concentration.tif
- Fig. 2/Fig. 2B/Fig. 2B-USP11-Time.tif
- __MACOSX/Fig. 2/Fig. 2B/._Fig. 2B-USP11-Time.tif
- Fig. 2/Fig. 2B/Fig. 2B-GAPDH-Time.tif
- __MACOSX/Fig. 2/Fig. 2B/._Fig. 2B-GAPDH-Time.tif
- Fig. 2/Fig. 2B/Fig. 2B-GAPDH-concentration.tif
- __MACOSX/Fig. 2/Fig. 2B/._Fig. 2B-GAPDH-concentration.tif
- Fig. 2/Fig. 2D/Fig. 2D-GAPDH.tif
- __MACOSX/Fig. 2/Fig. 2D/._Fig. 2D-GAPDH.tif
- Fig. 2/Fig. 2D/Fig. 2D-USP25.tif
- __MACOSX/Fig. 2/Fig. 2D/._Fig. 2D-USP25.tif
