# Supplementary material for: Targeting USP11 regulation by a novel lithium-organic coordination compound improves neuropathologies and cognitive functions in Alzheimer transgenic mice
Source: EMBO Mol Med. 2024 Oct 11;16(11):2856–81. doi: 10.1038/s44321-024-00146-7 (PMC11555261; doi:10.1038/s44321-024-00146-7)
Supplement: Supplementary file 5 — Source data Fig. 3 [file 44321_2024_146_MOESM5_ESM.zip]

Archive with 24 entries (21 files):
- Fig. 3/
- __MACOSX/._Fig. 3
- Fig. 3/Fig. 3D/
- __MACOSX/Fig. 3/._Fig. 3D
- Fig. 3/Fig. 3.pdf
- __MACOSX/Fig. 3/._Fig. 3.pdf
- Fig. 3/Fig3C.xlsx
- __MACOSX/Fig. 3/._Fig3C.xlsx
- Fig. 3/Fig. 3A/
- __MACOSX/Fig. 3/._Fig. 3A
- Fig. 3/Fig. 3D/Fig. 3D.tif
- __MACOSX/Fig. 3/Fig. 3D/._Fig. 3D.tif
- Fig. 3/Fig. 3A/Fig. 3A-ub-K48-right.tif
- __MACOSX/Fig. 3/Fig. 3A/._Fig. 3A-ub-K48-right.tif
- Fig. 3/Fig. 3A/Fig. 3A-ub-K48.tif
- __MACOSX/Fig. 3/Fig. 3A/._Fig. 3A-ub-K48.tif
- Fig. 3/Fig. 3A/Fig. 3A-ub-K48-tau-right.tif
- __MACOSX/Fig. 3/Fig. 3A/._Fig. 3A-ub-K48-tau-right.tif
- Fig. 3/Fig. 3A/Fig. 3A-ub-tau.tif
- __MACOSX/Fig. 3/Fig. 3A/._Fig. 3A-ub-tau.tif
- Fig. 3/Fig. 3A/Fig. 3A-Ub.tif
- __MACOSX/Fig. 3/Fig. 3A/._Fig. 3A-Ub.tif
- Fig. 3/Fig. 3A/Fig. 3A-ub-K48-tau.tif
- __MACOSX/Fig. 3/Fig. 3A/._Fig. 3A-ub-K48-tau.tif
