# Supplementary material for: Targeting USP11 regulation by a novel lithium-organic coordination compound improves neuropathologies and cognitive functions in Alzheimer transgenic mice
Source: EMBO Mol Med. 2024 Oct 11;16(11):2856–81. doi: 10.1038/s44321-024-00146-7 (PMC11555261; doi:10.1038/s44321-024-00146-7)
Supplement: Supplementary file 5 — Source data Fig. 3 [file 44321_2024_146_MOESM5_ESM.zip › Fig. 3/Fig3C.xlsx]

## Sheet: Sheet1
				control		IsoLiPro
			K130	2.28	78.49	27.49
			K143	18.26	3.69	3.69	37.4
			K148	11.65	7.01	15.22	62.5
			K150	23.91	34.07	12.74	1.7
			K163	93.45	83.37	42.8	43.5
			K174	100	100		100
			K180	20.38	25.92	96.81	81.5
			K224	74.67	23.62	13.63	100
			K225	64.52	29.34	65.81	87.3
			K234	14.47	26.73	17.53	51.8
			K240	79.66	62.8	89.79	92
			K254		2.92	84.5	82.2
			K257	64.6	61.82	1.07	20.4
			K259	14.08	4.47	19.51	27.9
			K280	19.99	27.53	17.98	4.9
			K321		100	100
			K343	25.85	12.81	6.92	0.9
			K347	47.26	51.09	80.72	32.7
			K353	93.68	12.32	2.1	45.2
			K375	21.25	18.64	63.58	59.8
			K383	63.01	41.56	16.29	97.3
