# Supplementary material for: Targeting USP11 regulation by a novel lithium-organic coordination compound improves neuropathologies and cognitive functions in Alzheimer transgenic mice
Source: EMBO Mol Med. 2024 Oct 11;16(11):2856–81. doi: 10.1038/s44321-024-00146-7 (PMC11555261; doi:10.1038/s44321-024-00146-7)
Supplement: Supplementary file 6 — Source data Fig. 4A,C,G [file 44321_2024_146_MOESM6_ESM.zip]

Archive with 3 entries (3 files):
- Fig. 4A.zip
- Fig. 4C.zip
- Fig. 4G.zip
