# Supplementary material for: Targeting USP11 regulation by a novel lithium-organic coordination compound improves neuropathologies and cognitive functions in Alzheimer transgenic mice
Source: EMBO Mol Med. 2024 Oct 11;16(11):2856–81. doi: 10.1038/s44321-024-00146-7 (PMC11555261; doi:10.1038/s44321-024-00146-7)
Supplement: Supplementary file 7 — Source data Fig. 4E [file 44321_2024_146_MOESM7_ESM.zip]

Archive with 14 entries (13 files):
- Fig. 4E/
- __MACOSX/._Fig. 4E
- Fig. 4E/3xTg-mice-ddH2O-IHC-1.tif
- __MACOSX/Fig. 4E/._3xTg-mice-ddH2O-IHC-1.tif
- Fig. 4E/3xTg-mice-IsoLiPro-IHC-1.tif
- __MACOSX/Fig. 4E/._3xTg-mice-IsoLiPro-IHC-1.tif
- Fig. 4E/3xTg-mice-IsoLiPro-IHC.tif
- __MACOSX/Fig. 4E/._3xTg-mice-IsoLiPro-IHC.tif
- Fig. 4E/3xTg-mice-ddH2O-IHC.tif
- __MACOSX/Fig. 4E/._3xTg-mice-ddH2O-IHC.tif
- Fig. 4E/3xTg-mice-ddH2O-IF-1.tif
- __MACOSX/Fig. 4E/._3xTg-mice-ddH2O-IF-1.tif
- Fig. 4E/3xTg-mice-IsoLiPro-IF-1.tif
- __MACOSX/Fig. 4E/._3xTg-mice-IsoLiPro-IF-1.tif
