# Supplementary material for: Targeting USP11 regulation by a novel lithium-organic coordination compound improves neuropathologies and cognitive functions in Alzheimer transgenic mice
Source: EMBO Mol Med. 2024 Oct 11;16(11):2856–81. doi: 10.1038/s44321-024-00146-7 (PMC11555261; doi:10.1038/s44321-024-00146-7)
Supplement: Supplementary file 8 — Source data Fig. 5 [file 44321_2024_146_MOESM8_ESM.zip]

Archive with 42 entries (38 files):
- Fig. 5/
- __MACOSX/._Fig. 5
- Fig. 5/Fig. 5A/
- __MACOSX/Fig. 5/._Fig. 5A
- Fig. 5/Fig. 5.pdf
- __MACOSX/Fig. 5/._Fig. 5.pdf
- Fig. 5/Fig. 5B/
- __MACOSX/Fig. 5/._Fig. 5B
- Fig. 5/Fig. 5E/
- __MACOSX/Fig. 5/._Fig. 5E
- Fig. 5/Fig. 5A/5xFAD mice-ddH2O-Iba1-1.tif
- __MACOSX/Fig. 5/Fig. 5A/._5xFAD mice-ddH2O-Iba1-1.tif
- Fig. 5/Fig. 5A/5xFAD mice-ddH2O-Iba1-2.tif
- __MACOSX/Fig. 5/Fig. 5A/._5xFAD mice-ddH2O-Iba1-2.tif
- Fig. 5/Fig. 5A/5xFAD mice-IsoLiPro-Iba1-1.tif
- __MACOSX/Fig. 5/Fig. 5A/._5xFAD mice-IsoLiPro-Iba1-1.tif
- Fig. 5/Fig. 5A/5xFAD mice-IsoLiPro-Iba1-2.tif
- __MACOSX/Fig. 5/Fig. 5A/._5xFAD mice-IsoLiPro-Iba1-2.tif
- Fig. 5/Fig. 5A/5xFAD mice-IsoLiPro-Iba1-IF.tif
- __MACOSX/Fig. 5/Fig. 5A/._5xFAD mice-IsoLiPro-Iba1-IF.tif
- Fig. 5/Fig. 5A/5xFAD mice-ddH2O-Iba1-IF.tif
- __MACOSX/Fig. 5/Fig. 5A/._5xFAD mice-ddH2O-Iba1-IF.tif
- Fig. 5/Fig. 5B/5xFAD mice-IsoLiPro-GFAP-1.tif
- __MACOSX/Fig. 5/Fig. 5B/._5xFAD mice-IsoLiPro-GFAP-1.tif
- Fig. 5/Fig. 5B/5xFAD mice-ddH2O-GFAP-IF.tif
- __MACOSX/Fig. 5/Fig. 5B/._5xFAD mice-ddH2O-GFAP-IF.tif
- Fig. 5/Fig. 5B/5xFAD mice-IsoLiPro-GFAP-2.tif
- __MACOSX/Fig. 5/Fig. 5B/._5xFAD mice-IsoLiPro-GFAP-2.tif
- Fig. 5/Fig. 5B/5xFAD mice-IsoLiPro-GFAP-IF.tif
- __MACOSX/Fig. 5/Fig. 5B/._5xFAD mice-IsoLiPro-GFAP-IF.tif
- Fig. 5/Fig. 5B/5xFAD mice-ddH2O-GFAP-1.tif
- __MACOSX/Fig. 5/Fig. 5B/._5xFAD mice-ddH2O-GFAP-1.tif
- Fig. 5/Fig. 5B/5xFAD mice-ddH2O-GFAP-2.tif
- __MACOSX/Fig. 5/Fig. 5B/._5xFAD mice-ddH2O-GFAP-2.tif
- Fig. 5/Fig. 5E/5xFAD mice-ddH2O-4G8.tif
- __MACOSX/Fig. 5/Fig. 5E/._5xFAD mice-ddH2O-4G8.tif
- Fig. 5/Fig. 5E/5xFAD mice-IsoLiPro-4G8.tif
- __MACOSX/Fig. 5/Fig. 5E/._5xFAD mice-IsoLiPro-4G8.tif
- Fig. 5/Fig. 5E/5xFAD mice-ddH2O-4G8-IF.tif
- __MACOSX/Fig. 5/Fig. 5E/._5xFAD mice-ddH2O-4G8-IF.tif
- Fig. 5/Fig. 5E/5xFAD mice-IsoLiPro-4G8-IF.tif
- __MACOSX/Fig. 5/Fig. 5E/._5xFAD mice-IsoLiPro-4G8-IF.tif
