# Supplementary material for: Targeting USP11 regulation by a novel lithium-organic coordination compound improves neuropathologies and cognitive functions in Alzheimer transgenic mice
Source: EMBO Mol Med. 2024 Oct 11;16(11):2856–81. doi: 10.1038/s44321-024-00146-7 (PMC11555261; doi:10.1038/s44321-024-00146-7)
Supplement: Supplementary file 9 — Source data Fig. 6 [file 44321_2024_146_MOESM9_ESM.zip]

Archive with 32 entries (27 files):
- Source data Fig. 6 (MOESM9)/
- Source data Fig. 6 (MOESM9)/Fig. 6.pdf
- Source data Fig. 6 (MOESM9)/Fig. 6A/
- Source data Fig. 6 (MOESM9)/Fig. 6A/3xTg-AD mice-ddH2O-PSD95.tif
- Source data Fig. 6 (MOESM9)/Fig. 6A/3xTg-AD mice-ddH2O-SYN-1.tif
- Source data Fig. 6 (MOESM9)/Fig. 6A/3xTg-AD mice-IsoLiPro-PSD95.tif
- Source data Fig. 6 (MOESM9)/Fig. 6A/3xTg-AD mice-IsoLiPro-SYN-1.tif
- Source data Fig. 6 (MOESM9)/Fig. 6C/
- Source data Fig. 6 (MOESM9)/Fig. 6C/5xFAD mice-ddH2O-PSD95.tif
- Source data Fig. 6 (MOESM9)/Fig. 6C/5xFAD mice-ddH2O-SYN-1.tif
- Source data Fig. 6 (MOESM9)/Fig. 6C/5xFAD mice-IsoLiPro-PSD95.tif
- Source data Fig. 6 (MOESM9)/Fig. 6C/5xFAD mice-IsoLiPro-SYN-1.tif
- Source data Fig. 6 (MOESM9)/Fig. 6E/
- Source data Fig. 6 (MOESM9)/Fig. 6E/3xTg-AD-PSD95-GAPDH-insolution.tif
- Source data Fig. 6 (MOESM9)/Fig. 6E/3xTg-AD-PSD95-GAPDH-solution.tif
- Source data Fig. 6 (MOESM9)/Fig. 6E/3xTg-AD-PSD95-insolution.tif
- Source data Fig. 6 (MOESM9)/Fig. 6E/3xTg-AD-PSD95-solution.tif
- Source data Fig. 6 (MOESM9)/Fig. 6E/3xTg-AD-SYN1-GAPDH-insolution.tif
- Source data Fig. 6 (MOESM9)/Fig. 6E/3xTg-AD-SYN1-GAPDH-solution.tif
- Source data Fig. 6 (MOESM9)/Fig. 6E/3xTg-AD-SYN1-insolution.tif
- Source data Fig. 6 (MOESM9)/Fig. 6E/3xTg-AD-SYN1-solution.tif
- Source data Fig. 6 (MOESM9)/Fig. 6E/5xFAD-PSD95-GAPDH-insolution.tif
- Source data Fig. 6 (MOESM9)/Fig. 6E/5xFAD-PSD95-GAPDH-solution.tif
- Source data Fig. 6 (MOESM9)/Fig. 6E/5xFAD-PSD95-insolution.tif
- Source data Fig. 6 (MOESM9)/Fig. 6E/5xFAD-PSD95-solution.tif
- Source data Fig. 6 (MOESM9)/Fig. 6E/5xFAD-SYN1-GAPDH-insolution.tif
- Source data Fig. 6 (MOESM9)/Fig. 6E/5xFAD-SYN1-GAPDH-solution.tif
- Source data Fig. 6 (MOESM9)/Fig. 6E/5xFAD-SYN1-insolution.tif
- Source data Fig. 6 (MOESM9)/Fig. 6E/5xFAD-SYN1-solution.tif
- Source data Fig. 6 (MOESM9)/Fig. 6G/
- Source data Fig. 6 (MOESM9)/Fig. 6G/3xTg-AD mice-ddH2O.tif
- Source data Fig. 6 (MOESM9)/Fig. 6G/3xTg-AD mice-IsoLiPro.tif
