# Supplementary material for: Targeting USP11 regulation by a novel lithium-organic coordination compound improves neuropathologies and cognitive functions in Alzheimer transgenic mice
Source: EMBO Mol Med. 2024 Oct 11;16(11):2856–81. doi: 10.1038/s44321-024-00146-7 (PMC11555261; doi:10.1038/s44321-024-00146-7)
Supplement: Supplementary file 10 — Source data Fig. 7 [file 44321_2024_146_MOESM10_ESM.zip]

Archive with 4 entries (3 files):
- Fig. 7/
- __MACOSX/._Fig. 7
- Fig. 7/Fig.7.xlsx
- __MACOSX/Fig. 7/._Fig.7.xlsx
