# Supplementary material for: Targeting USP11 regulation by a novel lithium-organic coordination compound improves neuropathologies and cognitive functions in Alzheimer transgenic mice
Source: EMBO Mol Med. 2024 Oct 11;16(11):2856–81. doi: 10.1038/s44321-024-00146-7 (PMC11555261; doi:10.1038/s44321-024-00146-7)
Supplement: Supplementary file 10 — Source data Fig. 7 [file 44321_2024_146_MOESM10_ESM.zip › Fig. 7/Fig.7.xlsx]

## Sheet: Sheet1
					Time to target (sec)
		WT/ddH2O												3xTg/ddH2O								3xTg/IsoLiPro
	day1	41	53	25.5	28.75	31.5	34.25	39.5	20.25	30	38.75	36.75	53	38.75	60	42.75	23.75	24	53.5	60	20.75	32.25	27.25	53	31.5	28.75	35.75	27.5
	day2	8.25	9.75	9.5	11.25	8.25	39.25	21.5	8.25	13.25	21.5	15.75	53.25	19.75	29	46.75	11.75	27.5	42	30.5	21.75	33.5	17	51.5	22.75	51.5	22.75	15.25	31.25
	day3	10.75	6.75	29	8.75	21.25	9.75	16	20.5	17	29	17	29	15.5	56.5	23	10.25	14	11.25	30.25		19	14.75	39	16	20.75	13.25	30	14.5
	day4		10.75	9.25	8	16	9.75	14.75	5.5		7.75	8.75		48	31.25	16	12.75	26	16.75			9.75	9.25	9.75	12.75	14.75	7.5	25.5
		Swim speed (m/s)					Distance in novel arm (%)				Novel arm time (%)
		WT/ddH2O	3xTg/ddH2O	3xTg/IsoLiPro			WT/ddH2O	3xTg/ddH2O	3xTg/IsoLiPro		WT/ddH2O	3xTg/ddH2O	3xTg/IsoLiPro
		0.17	0.14	0.11
		0.16	0.11	0.2			44.32	29.62	37.97		39.97	11.81	16.25
		0.15	0.11	0.16			25.09	34.9	29.8		22.33	28.8	19.41
		0.2	0.18	0.14			52.64	28.81	33.71		50.94	18.37	38.85
		0.15	0.12	0.15			38.19	19.16	48.7		22.05	9.2	51.56
		0.13	0.16	0.17			31.95	25.54	48.3		22.15	16.04	47.92
		0.21	0.18	0.16			42.16	35.82	46.5		46.22	32.78	52.19
		0.16	0.18	0.12			44.71		29.65		47.4		28.92
				0.17					38.86				37.22
				0.18
